# Supplementary material for: Assessment and spatial partitioning of ecosystem services importance in Giant Panda National Park: To provide targeted ecological protection
Source: PLoS One. 2022 Dec 9;17(12):e0278877. doi: 10.1371/journal.pone.0278877 (PMC9733857; doi:10.1371/journal.pone.0278877)
Supplement: S1 File — (ZIP) [file pone.0278877.s001.zip]

Archive with 1 entries (1 files):
- Ecosystem service value.csv
