# Supplementary material for: Assessment and spatial partitioning of ecosystem services importance in Giant Panda National Park: To provide targeted ecological protection
Source: PLoS One. 2022 Dec 9;17(12):e0278877. doi: 10.1371/journal.pone.0278877 (PMC9733857; doi:10.1371/journal.pone.0278877)
Supplement: S1 File — (ZIP) [file pone.0278877.s001.zip › Ecosystem service value.csv]

Soil conservation	water conservation	Carbon storage	Habitat quality
7579.201	68.32776	16.6572	1
26336.88	69.62722	16.6572	1
33136.86	72.30647	16.6572	1
9282.793	48.25343	16.6572	1
19719.73	50.90149	16.6572	1
132.2626	80.35706	16.6572	1
27039.18	92.59165	5.0787	0.9
15540.37	111.1867	16.6572	1
12657.98	114.4859	16.6572	1
45477.93	70.24926	5.0787	0.9
82720.81	72.2859	16.6572	1
5838.328	75.04596	16.6572	1
32799.14	50.90081	16.6572	1
23943.73	80.07166	16.6572	1
79220.29	85.68829	16.6572	1
60145.21	88.49222	5.0787	0.9
63681.91	91.71352	16.6572	1
35391.99	95.13687	5.0787	0.8995302
17190.11	73.57413	3.4344	0.4997598
50693.93	77.12831	16.6572	1
57135.63	106.2396	16.6572	1
50504.56	109.6001	16.6572	1
48527.36	114.3695	5.0787	0.9
17642.74	117.6033	16.6572	1
8664.229	95.06525	5.0787	0.9
34935.39	126.6038	16.6572	1
21609.59	74.29506	16.6572	1
35796.57	76.05209	0	0.7
37196.23	79.05448	16.6572	1
1	81.37157	16.6572	1
15795.2	84.02795	16.6572	1
61161.25	62.75021	16.6572	1
6897.279	65.67558	5.0787	0.8999984
55216.19	69.19137	3.4344	0.4997197
42257.67	111.9724	16.6572	0.9999996
24436.37	103.9585	16.6572	1
12341.11	107.5022	5.0787	0.9
69435.77	83.99895	16.6572	1
20588.6	87.35519	16.6572	1
30390.3	118.1653	16.6572	1
13969.16	121.9874	3.0582	1
26483.92	125.4864	16.6572	1
0	104.9111	16.6572	1
24002.28	133.7197	16.6572	1
9795.796	170.7045	16.6572	1
42917.57	0	5.0787	0.9
24659.1	80.19621	16.6572	1
9477.521	83.18643	5.0787	0.9
41977.02	85.56855	16.6572	1
81035.72	67.20454	16.6572	1
58267.27	70.40123	5.0787	0.9
69062.02	74.11613	16.6572	1
9442.724	111.9205	16.6572	1
43323.65	114.5703	16.6572	1
55809.85	118.1681	5.0787	0.9
50219.66	96.8557	16.6572	1
6707.555	126.4017	5.0787	0.9
24564.05	129.8313	16.6572	1
16523.7	135.1964	16.6572	1
14210.76	113.1404	16.6572	1
92113.76	143.2034	5.0787	0.9
29395.68	169.1568	16.6572	1
5520.384	174.6004	16.6572	1
56568.25	179.0591	16.6572	1
33394.99	161.5588	16.6572	1
10699.35	168.6291	16.6572	1
21912.49	82.8961	5.0787	0.9
28402.52	84.75513	16.6572	1
3789.483	87.39094	16.6572	1
53180.5	98.4163	16.6572	1
24499.4	74.6224	16.6572	1
20717.46	121.8445	16.6572	1
35688.57	127.2552	16.6572	1
15543.63	105.0605	5.0787	0.9
36461.36	134.0833	5.0787	0.9
16405.49	127.6467	16.6572	1
22340.58	147.6703	16.6572	1
6268.438	173.643	16.6572	1
38568.7	179.1361	16.6572	1
11339.04	183.251	16.6572	1
63038.77	188.2659	16.6572	1
37736.57	194.8967	16.6572	1
4077.25	102.8272	5.0787	0.9
17774.88	153.8981	16.6572	1
7231.102	137.0299	16.6572	1
46556.53	172.7988	16.6572	1
87350.3	175.2395	16.6572	1
62209.97	180.7331	16.6572	1
18227.46	184.8481	16.6572	1
17012.02	189.8687	16.6572	1
34512.59	196.5058	16.6572	1
44650.75	169.3622	16.6572	1
22971.66	176.5074	16.6572	1
38179.72	179.045	5.0787	0.9
56675.54	184.7818	16.6572	1
13366.74	189.3969	16.6572	1
13029.72	195.264	16.6572	1
47808.64	201.9884	16.6572	1
2308.69	206.3576	16.6572	1
24000.95	172.9533	16.6572	1
132733.6	181.0099	16.6572	1
7002.437	183.3949	16.6572	1
17923.96	189.0811	5.0787	0.9
13731.1	194.834	16.6572	1
37587.98	200.0545	16.6572	1
26031.07	207.7415	16.6572	1
62029.57	211.9447	16.6572	1
6643.831	215.901	3.0582	1
2027.364	217.5243	16.6572	1
5023.533	154.4649	16.6572	1
37091.29	181.7194	16.6572	1
44973.52	164.7012	6.8868	1
35409.66	193.7379	16.6572	1
52882.55	199.196	16.6572	1
66503.3	199.7042	5.0787	0.9
16303.65	221.4913	16.6572	1
48006.69	175.8279	16.6572	1
69437.94	180.8011	16.6572	1
1	161.4316	16.6572	1
40295.89	190.1491	16.6572	1
64704.13	196.3339	16.6572	1
11450.24	201.6289	6.8868	1
28189.63	225.4436	6.8868	1
18723.74	230.927	16.6572	1
100215.2	184.3364	16.6572	1
42202.82	188.1337	16.6572	1
23561.64	190.5312	16.6572	1
27722	201.3597	16.6572	1
31314.75	230.1319	16.6572	1
18712.64	216.4373	6.8868	1
30386.16	231.1939	16.6572	1
46262.86	348.2979	6.8868	1
69964.17	186.9738	16.6572	1
11371.04	190.422	16.6572	1
20560.69	193.0143	16.6572	1
70035.4	204.1067	5.0787	0.8999951
64417.19	340.6915	16.6572	1
59157.61	346.2684	16.6572	1
103593.3	353.5827	5.0787	0.9
39364.77	360.8302	5.0787	0.9
183192.9	367.2242	16.6572	1
8383.342	346.7122	16.6572	1
39686.95	353.2416	16.6572	1
46938.82	361.1591	16.6572	0.9999999
51651.54	368.4406	5.3712	0.9
56088.92	346.96	16.6572	1
47090.42	352.0369	5.0787	0.8999438
85255.92	358.55	16.6572	0.9999996
52802.41	365.9466	5.0787	0.9
19095.87	375.6379	16.6572	1
28873.35	382.8887	16.6572	1
98296.29	384.1129	16.6572	1
8018.474	357.8811	16.6572	1
209506	366.0938	16.6572	1
38449.28	374.2319	16.6572	1
32259.2	382.6253	16.6572	1
7044.984	383.4014	16.6572	1
21862.85	388.4476	16.6572	1
21163.48	391.9719	16.6572	1
137107.2	194.5647	3.0582	1
54882.68	357.7878	16.6572	1
5721.342	362.9175	6.8868	0.9999999
69938.45	370.4799	16.6572	1
27469.56	381.3401	16.6572	1
55886.77	390.0501	5.0787	0.9
5617.012	391.2281	16.6572	1
95953.83	396.5042	16.6572	1
22490.41	398.6008	16.6572	1
69499.64	197.7715	16.6572	1
76794.33	361.0715	5.0787	0.9
19611.42	366.2099	16.6572	1
92840.55	373.7836	16.6572	1
74760.85	384.6625	16.6572	1
69510.3	384.8347	16.6572	1
11844.47	394.5389	3.0582	1
32505.23	399.8001	16.6572	1
24498.3	401.8866	6.8868	1
64096.5	201.3536	6.8868	1
54684.74	371.9968	16.6572	1
131991.6	379.6811	5.0787	0.9
41434.82	380.3287	3.0582	1
13653.1	400.5185	6.8868	1
22022.03	396.1005	16.6572	1
27065.67	406.6414	16.6572	1
22407.2	406.1684	5.0787	0.9
177280.8	206.6736	6.8868	1
23062.59	236.2887	16.6572	1
60615.43	274.2271	16.6572	1
74535.35	280.5534	16.6572	1
41416.19	323.2372	6.8868	1
38984.33	392.3732	16.6572	1
36705.21	406.3284	6.8868	1
120089	407.9285	16.6572	1
69754.6	410.144	6.8868	1
53836.46	410.9734	6.8868	1
103389.9	416.2798	16.6572	1
51706.52	422.7744	16.6572	1
87695.22	432.7203	16.6572	1
43285.11	188.3607	16.6572	1
24314.11	212.5316	5.0787	0.9
53813.57	228.1387	5.0787	0.9
167708	249.1498	6.8868	1
37353.06	254.7922	6.8868	1
238294.6	280.9987	16.6572	1
29134.72	288.1068	16.6572	1
53891.66	317.3798	16.6572	1
24004.06	320.2621	16.6572	1
128404.1	327.7165	5.0787	0.9
59166.48	398.5833	16.6572	1
50226.25	411.9256	6.8868	1
125645.1	412.2795	5.0787	0.9
40823.83	415.7104	5.0787	0.9
113735.1	417.3517	5.0787	0.9
58070.28	425.9069	5.0787	0.9
74207.09	430.6072	6.8868	1
63924.91	437.4008	16.6572	1
18398.62	142.9222	3.0582	1
19498.61	144.6809	6.8868	1
11215.42	147.2197	16.6572	1
66181.38	156.912	16.6572	1
53749.63	134.8771	6.8868	1
48490.23	195.1617	3.0582	1
92428.27	213.3202	6.8868	1
9088.198	217.3078	6.8868	1
132188.6	199.8708	16.6572	1
51807.66	231.759	16.6572	1
96449.31	235.8461	16.6572	1
27505.07	257.3589	16.6572	1
87690.17	263.5574	16.6572	1
140327.1	273.3641	16.6572	1
30445.99	274.64	5.0787	0.9
21859.65	288.5215	6.8868	1
86321.35	280.1317	5.0787	0.9
1	321.6735	5.0787	0.9
199306.3	323.8945	6.8868	1
41166.82	325.8181	16.6572	1
1	333.6598	16.6572	1
57052.5	363.9675	16.6572	1
51370.13	366.6647	5.0787	0.9
122950.1	373.8168	16.6572	1
127655	381.3383	16.6572	1
187736.4	385.8392	16.6572	1
104000.4	383.7464	16.6572	1
92122.41	402.8271	16.6572	1
178924.8	415.9556	16.6572	1
46258.64	423.2405	16.6572	1
134798	424.8484	6.8868	1
27904.68	424.9265	5.0787	0.9
39117.3	432.2974	5.3712	0.9
58121.96	434.6353	5.0787	0.9
49084.02	442.528	5.0787	0.9
90254.88	145.3178	6.8868	1
18307.65	147.4535	6.8868	1
19624.96	150.734	5.3712	0.9
37646.73	157.83	5.3712	0.9
44439.96	136.0257	16.6572	1
1	162.9077	16.6572	1
129208.4	166.6418	1.62	0.9
44385.72	169.6202	16.6572	1
122843.9	173.5399	5.3712	0.9
97906.85	177.5359	6.8868	1
102326	184.8838	3.0582	0.9999999
68004.14	204.8129	5.0787	0.9
1	220.1042	5.0787	0.9
77400.75	206.0691	5.0787	0.9
10900.54	225.2934	16.6572	1
127255.4	209.7854	3.0582	1
44406.11	237.1672	3.0582	1
29254.57	243.6745	6.8868	1
82027.53	259.8816	16.6572	1
135823.2	268.6071	16.6572	1
144253.4	262.2034	5.0787	0.9
91515.52	283.5962	16.6572	1
77334.55	296.6757	16.6572	1
117846.6	288.4722	16.6572	1
101135.6	309.7904	16.6572	1
49610.53	314.853	16.6572	1
1	320.1887	16.6572	1
70.66916	308.0232	16.6572	1
56896.23	324.7867	16.6572	1
3461.871	316.044	5.3712	0.9
65389.31	325.1264	1.62	0.9
111194.7	343.9352	5.3712	0.9
40581.37	353.2924	16.6572	1
24382.89	360.035	16.6572	1
140867.3	364.3455	16.6572	1
81800.94	367.1784	5.0787	0.9
56243.6	370.9235	5.0787	0.9
117543.5	377.9175	16.6572	1
1350.227	383.9336	16.6572	1
115998.9	387.392	16.6572	1
61288.35	393.373	16.6572	1
79923.11	403.0567	16.6572	1
39862.21	414.707	5.0787	0.9
19772.64	425.4702	16.6572	1
84887.74	425.0442	16.6572	1
27943.53	431.5905	16.6572	1
25489.13	433.2159	16.6572	1
1419.973	440.2626	16.6572	1
24974.72	456.1229	16.6572	1
1	150.2869	16.6572	1
99521.19	153.2436	16.6572	0.9999756
120763.8	131.9205	16.6572	1
28694.08	136.2316	16.6572	0.9999998
6169.644	141.6928	16.6572	0.9999992
39488.05	168.6733	16.6572	1
105039.6	173.1665	5.3712	0.9
89113.55	176.312	16.6572	1
131240.6	180.9497	16.6572	1
61781.34	183.7633	1.62	0.9
14212.72	189.2615	5.3712	0.9
98729.27	194.655	6.8868	1
151658.6	197.5557	5.3712	0.9
66098.64	202.7549	16.6572	1
165475.9	189.3815	3.0582	0.9999932
1	213.4387	16.6572	1
9529.286	217.7457	16.6572	1
127153.3	204.8507	16.6572	1
15501.68	210.5582	16.6572	1
104745.6	234.1911	16.6572	1
42997.17	214.2484	3.0582	1
125164.8	217.6707	16.6572	1
143338.6	242.9613	16.6572	1
181015	254.8086	16.6572	1
12819.82	241.9391	5.0787	0.9
145481.1	248.4846	5.0787	0.9
23081.16	273.9467	16.6572	1
30003.53	288.0043	5.0787	0.9
96666.09	292.3043	16.6572	1
2126.09	307.8359	5.0787	0.9
125855.1	299.6584	5.3712	0.9
71.51696	311.801	5.3712	0.9
66893.64	301.4287	5.3712	0.9
29904.05	317.7173	1.62	0.9
65749.96	323.658	1.62	0.9
48995.65	313.1838	1.62	0.9
68.66202	330.3521	3.0582	1
77492.84	337.6598	5.3712	0.9
20474.9	333.0438	5.0787	0.9
49280.34	348.8158	16.6572	1
43263.11	357.6229	16.6572	1
53406.3	353.2398	5.0787	0.9
144390	368.9957	5.0787	0.9
116941.6	370.964	16.6572	1
41079.27	375.6928	6.8868	1
135860	384.4695	16.6572	1
86201.41	391.8442	16.6572	1
30570.93	397.3084	16.6572	1
49915.05	399.6344	16.6572	1
40850.49	409.21	16.6572	1
34649.57	421.054	16.6572	1
56684.41	432.2965	16.6572	1
68919.68	434.8683	16.6572	1
27745.15	440.5611	16.6572	1
12902.25	450.816	5.0787	0.9
20595.97	458.8447	5.0787	0.9
33921.86	464.8765	16.6572	1
62244.04	472.2679	16.6572	1
53782.28	487.0505	16.6572	1
1664.844	153.1504	16.6572	0.9999939
15749.14	155.4842	16.6572	1
14960.73	159.0305	16.6572	1
166324.3	139.6106	5.3712	0.9
42706.92	142.959	16.6572	1
25616.32	169.4946	5.3712	0.9
32032.79	173.0348	5.0787	0.9
23742.04	176.6478	5.0787	0.9
67030.29	181.1431	6.8868	1
39786.87	186.9726	16.6572	0.9999921
21455.43	189.9505	16.6572	0.9999693
10004.79	193.6539	16.6572	1
28873.01	198.1525	16.6572	1
140967.1	202.3681	5.0787	0.9
143070.9	208.5107	16.6572	1
71902.94	215.0264	16.6572	1
140893.7	201.8897	3.0582	1
235959.4	225.0111	5.0787	0.9
10433.4	230.8751	16.6572	1
10131.88	234.4752	16.6572	1
17941.48	224.3391	5.0787	0.9
140864.7	220.8356	16.6572	1
4348.075	241.9884	16.6572	1
5567.896	248.7924	5.0787	0.9
32835.78	256.5056	5.0787	0.9
59634.86	256.3313	16.6572	1
83073.95	261.187	16.6572	1
105890.1	248.6856	16.6572	1
761.7961	257.0071	1.62	0.9
65628.52	263.9202	5.0787	0.9
58456	290.2581	5.0787	0.9
20328.48	288.2205	16.6572	1
48687.35	302.6217	16.6572	1
70.52048	317.3484	5.3712	0.9
52634.26	319.4278	1.62	0.9
12894.64	321.6094	16.6572	1
74388.05	322.0475	5.0787	0.899995
76982.86	329.4803	5.0787	0.8999913
11185.88	330.2733	16.6572	1
22846.14	333.3968	5.0787	0.9
70148.25	340.7079	16.6572	1
28132.77	349.8617	16.6572	1
1	352.563	16.6572	1
39424.2	361.333	16.6572	1
59777.05	368.2062	16.6572	1
136793.8	372.2787	16.6572	1
51324.46	374.639	5.3712	0.9
11615.36	381.1538	5.0787	0.9
82082.12	390.4561	3.0582	1
12546.38	395.6461	16.6572	1
75959.08	401.8813	16.6572	1
41563.12	403.8784	16.6572	1
51112.38	403.6457	16.6572	1
45109.03	425.1659	5.0787	0.9
42510.74	433.0824	16.6572	1
13671.97	445.3679	16.6572	1
13359.04	451.2244	5.0787	0.9
1317.561	460.1217	16.6572	1
23794.75	472.2787	16.6572	1
4278.66	481.9892	5.3712	0.8999859
7503.218	486.4904	3.0582	1
81047.06	484.1073	5.3712	0.9
28417.18	485.7867	16.6572	0.9999324
31125.82	158.9662	16.6572	1
59888.24	160.7404	16.6572	1
26597.84	164.3758	16.6572	1
3762.188	145.2223	5.0787	0.9
34703.39	148.2763	16.6572	1
15874.04	174.8546	16.6572	1
22312.31	179.1118	16.6572	1
7727.423	183.375	16.6572	1
5901.555	186.7111	16.6572	1
64234.01	194.243	16.6572	1
116591.2	197.5306	16.6572	1
76866.87	200.6943	16.6572	1
8971.185	205.1445	16.6572	1
12965.84	209.0825	16.6572	1
13675.74	215.6527	16.6572	1
44709.71	205.7909	16.6572	1
102259.6	211.8491	16.6572	1
104187.1	233.6739	16.6572	1
43939.95	239.6003	5.3712	0.9
81855.1	225.6184	5.3712	0.9
72699.42	244.2981	5.0787	0.9
3598.918	225.6638	16.6572	1
91255.94	233.2069	16.6572	1
16896.84	258.4485	16.6572	1
37418.75	266.3345	16.6572	1
17591.15	266.612	5.0787	0.9
62158.9	273.8418	16.6572	1
60433.4	272.5168	5.3712	0.9
1	281.9563	5.3712	0.9
87451.16	278.0508	3.0582	1
74583.51	298.6864	16.6572	1
37342.36	297.7877	5.0787	0.9
1	293.2423	16.6572	1
64632.57	304.394	5.0787	0.9
20115.16	308.3937	16.6572	1
80936.98	310.4773	16.6572	1
42900.52	327.6125	16.6572	1
66039.1	331.9246	5.0787	0.9
692.2326	320.2531	5.3712	0.9
69459.72	340.0447	5.0787	0.9
13814.28	348.5938	16.6572	1
69168.18	343.6791	16.6572	1
23611.19	358.7982	16.6572	1
1	367.7587	16.6572	1
80316.71	373.9154	16.6572	1
57178.74	377.9257	16.6572	1
37547.16	381.0046	5.0787	0.9
165196.8	387.5599	5.0787	0.9
47294.76	399.0786	5.0787	0.9
60675.68	403.7192	5.0787	0.8999751
13529.8	409.7032	3.0582	0.9999998
55911.8	411.5803	3.0582	0.9999993
43223.7	418.4239	16.6572	0.9999475
52121.85	420.1568	5.0787	0.9
73182.38	434.5361	5.0787	0.9
34827.39	439.9187	16.6572	1
10197.99	451.9473	16.6572	1
4927.401	462.3362	16.6572	1
2139.582	474.3213	16.6572	1
3848.282	488.9898	16.6572	1
46691.76	498.1564	16.6572	1
14028.2	493.9358	16.6572	1
12309.09	495.5539	16.6572	1
57113.46	490.4136	16.6572	1
44929.16	485.9926	16.6572	1
35725.3	495.353	16.6572	1
38160.92	168.1768	16.6572	1
56653.31	148.819	16.6572	1
42269.3	151.8142	16.6572	1
54640.16	178.0294	16.6572	1
5751.046	181.4388	5.3712	0.9
14827.13	163.7993	5.3712	0.9
34720.54	190.6018	5.3712	0.9
135560.5	196.8505	16.6572	1
33223.79	201.9324	16.6572	1
29160.5	206.1631	5.0787	0.9
150796.6	209.8085	16.6572	1
109661.1	213.3992	16.6572	1
55759.51	219.1919	16.6572	1
141867.6	228.4422	16.6572	1
81023.45	218.6359	16.6572	1
107497.5	223.1938	5.0787	0.9
32499.07	245.1299	16.6572	1
121734.1	243.4545	5.0787	0.9
138588	245.6566	16.6572	1
41066.56	247.1517	16.6572	1
57067.6	255.6007	3.0582	1
13661.41	264.2328	16.6572	1
78682.05	257.2188	16.6572	1
113869.2	253.494	16.6572	1
75672.83	274.084	5.0787	0.9
26026.12	279.0399	5.0787	0.9
12851.33	287.9895	16.6572	1
78854.2	298.9051	16.6572	1
86334.05	304.7761	5.0787	0.9
54059.43	301.9353	1.62	0.9
1	294.6899	5.3712	0.9
151024.5	321.2488	5.3712	0.9
16030.97	323.4011	16.6572	1
12588.45	324.9274	16.6572	1
116359.9	328.8361	5.0787	0.9
62296	322.1001	16.6572	1
38807.45	326.3341	5.0787	0.9
88727.73	345.7324	5.3712	0.9
65783.2	355.1247	1.62	0.9
56186.27	350.1732	5.3712	0.8999999
14609.56	364.2429	5.3712	0.8999999
58002.8	373.2544	3.0582	0.9999774
54895.86	379.229	5.0787	0.8999665
92102.98	383.4314	16.6572	0.9999999
12733.23	387.8035	5.0787	0.8999966
85482.68	391.6049	5.0787	0.9
78128.15	402.2431	16.6572	1
80209.48	412.7571	16.6572	1
62814.48	414.0514	16.6572	1
57013.4	416.9384	5.0787	0.9
65288.52	428.4401	16.6572	1
54226.75	436.8955	16.6572	1
49451.64	442.1448	16.6572	1
15354.86	452.8803	16.6572	1
21882.28	462.0801	16.6572	1
5784.267	471.5126	16.6572	1
6859.815	480.8643	16.6572	1
31787.19	494.4147	16.6572	1
34523.36	493.9798	16.6572	1
80428.28	489.6018	16.6572	1
75987.14	489.181	5.3712	0.9
62493.55	484.7974	1.62	0.9
66787.66	488.2421	1.62	0.9
126535.1	496.0122	5.3712	0.9
21742.88	500.9176	5.3712	0.9
36287.31	154.0428	5.3712	0.9
28585.88	157.8981	16.6572	1
32766.74	183.8693	16.6572	1
54993.73	163.316	16.6572	1
17050.47	188.5939	16.6572	1
989.554	193.2762	16.6572	1
79961.5	178.8237	5.0787	0.9
41409.44	206.4682	16.6572	1
14529.19	212.9232	16.6572	1
144547.9	217.4307	16.6572	1
48992.97	220.7487	16.6572	1
70485.45	225.8492	5.0787	0.9
8964.904	216.8778	16.6572	1
71029.2	224.5902	16.6572	1
84246.38	229.1461	5.0787	0.9
104674.6	235.5068	5.0787	0.9
66580.2	251.3655	16.6572	1
60829.84	254.0271	16.6572	1
60051.96	255.1792	16.6572	1
90536.28	245.0987	16.6572	1
2328.753	267.1397	16.6572	1
50000.14	274.8391	16.6572	1
22063.91	279.941	16.6572	1
114957.1	269.906	5.3712	0.9
62890.96	275.3306	5.3712	0.9
1	296.0561	5.3712	0.9
79389.31	311.8317	5.3712	0.9
53356.95	301.8718	5.0787	0.9
131335.5	308.3312	5.3712	0.9
48796.54	299.2089	5.0787	0.9
134021	302.3877	5.0787	0.9
149618.1	326.3615	5.0787	0.8990472
51459.42	331.3631	5.3712	0.8999999
30247.29	336.4645	3.4344	0.4999614
5620.27	341.5005	3.4344	0.4999723
1	346.7077	16.6572	0.9999454
197449.8	354.2426	5.0787	0.8999766
49830.62	351.285	16.6572	0.9999985
78676.8	365.8541	16.6572	1
167844.3	371.8868	16.6572	1
58474.77	381.9326	16.6572	1
26189.62	387.4669	16.6572	1
88276.65	390.5033	16.6572	1
31331.75	388.2621	16.6572	1
72772.23	398.6074	16.6572	1
135605.3	407.824	5.0787	0.9
76769.31	419.5675	16.6572	1
12953.24	420.4919	16.6572	1
56960.14	425.2425	16.6572	1
35177.71	437.7436	16.6572	1
60106.24	445.3857	16.6572	1
79881.51	456.2598	16.6572	1
9987.539	465.8308	5.3712	0.9
44094.86	473.5924	5.3712	0.9
7492.509	487.1492	1.62	0.9
53574.68	492.4874	5.3712	0.9
10958.58	500.8843	5.3712	0.9
62245.85	493.7451	16.6572	1
72333.05	492.1749	16.6572	1
9119.921	491.829	5.0787	0.9
46585.21	488.3095	16.6572	1
46583.9	490.0612	16.6572	1
1	498.6661	16.6572	1
82094.99	499.5501	16.6572	1
65988.17	503.1596	16.6572	1
162371.4	174.7457	16.6572	1
39618.57	154.3718	16.6572	1
64408.99	181.9232	5.0787	0.9
41657.18	185.4441	5.0787	0.9
98620.89	188.8223	16.6572	1
25154.85	190.6528	16.6572	1
88861.13	193.516	16.6572	1
43052.08	198.225	16.6572	1
8552.896	204.5868	16.6572	1
84089.46	192.1863	16.6572	1
39731.25	218.0094	16.6572	1
72993.58	204.339	16.6572	1
91043.13	208.022	16.6572	1
65251.7	213.6818	5.0787	0.9
86083.58	222.3794	16.6572	1
14899.08	230.1263	16.6572	1
141309.7	234.6756	5.0787	0.9
121221.2	241.0285	5.0787	0.9
4019.894	241.3717	5.3712	0.9
35985.49	259.1364	1.62	0.9
34670.7	260.2355	5.3712	0.9
82444.52	265.93	5.0787	0.9
93213.25	272.1981	3.0582	1
95883.98	279.929	16.6572	1
162394.2	271.7716	16.6572	0.9999999
11895.38	275.3021	16.6572	0.9999996
40155.62	280.7188	5.3712	0.8999995
59199.92	288.7632	5.3712	0.899999
9652.199	306.0137	16.6572	0.9999987
45494.56	307.2023	16.6572	0.9999998
142357	324.4784	5.0787	0.9
101149.9	317.0891	16.6572	1
104454.9	320.467	16.6572	1
80762.81	331.1754	16.6572	0.9999996
14161.8	323.7909	16.6572	1
154668.9	341.2531	16.6572	1
75588.14	346.255	16.6572	1
10470.13	351.4718	5.3712	0.9
60004.32	359.0171	5.3712	0.9
38072.77	366.4897	16.6572	1
79747.58	370.5952	16.6572	1
80010.16	376.623	6.8868	1
116363.8	386.6985	1.62	0.9
5607.381	392.2418	5.3712	0.9
92155.93	395.2282	5.3712	0.9
12476.77	393.2637	1.62	0.9
94221.04	395.0706	5.3712	0.9
7162.126	412.5085	5.3712	0.9
61780.85	424.2907	16.6572	1
80542.45	425.1881	5.3712	0.9
133136.3	429.9239	16.6572	1
69239.23	437.3996	5.0787	0.9
17360.64	450.099	16.6572	1
2993.318	457.5533	16.6572	1
11731.74	470.5744	16.6572	1
54005.75	478.5263	16.6572	1
30602.11	491.1361	5.0787	0.9
20104.03	497.5753	16.6572	1
79925.51	505.9577	16.6572	1
5474.153	499.7629	16.6572	1
59098.63	496.8958	16.6572	1
37259.45	496.5087	16.6572	1
50470.96	492.9289	16.6572	1
43347.21	491.9742	16.6572	1
53350.86	501.1078	16.6572	1
33995.98	504.1245	5.0787	0.9
36291.14	509.626	16.6572	1
125773.8	148.4672	16.6572	1
106954.6	175.7821	16.6572	1
99192.28	179.005	16.6572	1
39787.74	180.5313	16.6572	1
145326.6	161.5318	16.6572	1
74769.45	187.8745	16.6572	1
61452.42	191.5701	5.0787	0.9
44767.02	194.4986	5.0787	0.9
34166.07	174.0967	5.0787	0.9
98775.43	200.2078	5.0787	0.9
64671	206.4416	5.0787	0.9
43323.31	212.1251	16.6572	1
71564.62	218.0159	16.6572	1
110458.1	222.6564	3.0582	0.9999999
45771.06	225.7784	3.4344	0.4999873
51366.41	232.3315	16.6572	0.9999985
49539.88	221.3423	16.6572	0.9999847
411.468	244.4609	6.8868	0.9999995
86951.52	250.8333	5.3712	0.8999999
24304.65	241.5981	1.62	0.8999999
119176.1	247.7189	5.3712	0.9
10798.21	252.863	5.3712	0.9
59337.16	252.8746	16.6572	1
124903.7	260.259	16.6572	1
13015.38	264.7648	5.0787	0.9
140763	271.7462	5.0787	0.9
41793.82	279.0528	16.6572	0.9999953
101961.5	287.4497	16.6572	1
67952.11	291.9763	16.6572	1
62026.73	300.0939	5.3712	0.9
78680.9	310.5687	16.6572	1
73609.67	317.0547	5.3712	0.9
132729.5	325.5266	5.3712	0.9
113108.2	318.7802	5.3712	0.9
71731.74	323.8481	5.3712	0.9
92224.37	330.0716	5.3712	0.9
33159.77	331.0028	1.62	0.9
3993.607	334.4496	16.6572	1
71824.08	353.0566	6.8868	1
56104.46	356.8776	16.6572	1
46068.6	365.0613	16.6572	1
81079.04	362.657	16.6572	1
83157.27	376.0903	5.0787	0.9
158367.3	371.2353	16.6572	1
105007.6	390.3403	16.6572	1
38200.84	397.9231	16.6572	1
95099.79	403.8879	16.6572	1
38153.8	405.9774	16.6572	1
74355.95	402.689	16.6572	1
25689.82	418.2897	16.6572	1
10616.41	430.2028	5.0787	0.9
24797.95	428.1032	16.6572	1
46078.76	438.0099	5.0787	0.9
113509.4	451.484	16.6572	1
59068.54	460.2985	16.6572	1
3593.641	468.9799	16.6572	1
16518.81	482.7471	5.0787	0.9
1	490.4406	16.6572	1
36018.71	499.7885	16.6572	1
14331.47	507.5099	16.6572	1
30998.34	510.2959	16.6572	1
104059.2	507.8814	16.6572	1
133825.2	504.9726	16.6572	1
52272.92	499.6291	16.6572	1
43963.31	494.6149	5.0787	0.9
54964.79	493.1551	16.6572	1
23120.71	498.399	16.6572	1
48972.73	502.662	5.0787	0.9
1	509.8365	5.3712	0.9
105562.7	514.8101	5.3712	0.9
4830.679	148.0556	16.6572	1
41772.38	151.1953	16.6572	1
28786.11	154.444	16.6572	0.9999658
7011.237	181.5221	16.6572	1
20428.01	161.9679	5.0787	0.8999872
97397.7	186.4117	16.6572	0.9999999
132871.2	189.1371	16.6572	0.9999999
57388.75	169.5567	16.6572	0.9999999
69958.25	195.627	16.6572	1
49199.13	199.3901	16.6572	1
26144.82	179.2647	16.6572	1
61067.07	204.0569	16.6572	1
48750.59	210.0185	5.3712	0.9
45626.82	214.4003	5.3712	0.9
2934.463	220.396	5.3712	0.9
54549.89	224.441	5.3712	0.9
11863.02	228.8658	5.3712	0.9
31526.18	235.7746	16.6572	1
24759.5	222.5886	16.6572	1
162361.3	246.096	5.3712	0.9
85547.38	235.7131	1.62	0.9
9132.421	241.9432	16.6572	1
91099.95	247.448	16.6572	1
59438.58	258.6931	16.6572	1
9241.402	264.2686	1.62	0.9
134172.3	272.0087	5.0787	0.9
139022.7	275.2237	6.8868	1
109231.4	282.9718	16.6572	1
78962.15	284.9766	16.6572	1
201694.6	286.7046	16.6572	1
174875.8	303.8362	5.0787	0.9
62908.77	297.8439	16.6572	1
45244.6	311.1752	16.6572	1
17028.64	332.9395	16.6572	1
151794.3	324.4104	5.0787	0.9
123049.3	327.153	16.6572	1
1	333.8598	16.6572	1
67302.99	326.7903	16.6572	1
59173.23	348.7024	16.6572	1
55476.08	355.1617	16.6572	1
69376.05	352.1909	16.6572	1
64003.3	365.6909	16.6572	1
42064.48	373.105	16.6572	1
37354.64	378.8413	5.0787	0.8999262
95972.41	384.2898	16.6572	0.9999964
70107.32	388.7545	16.6572	0.999998
109329.8	397.7348	5.0787	0.8999326
12582.84	408.175	16.6572	0.9999884
46517.85	407.6505	16.6572	0.9999995
3798.195	409.0902	16.6572	1
6632.469	418.445	5.0787	0.8999784
27628.12	426.4412	16.6572	1
6924.822	437.2044	16.6572	1
21818.14	440.7624	16.6572	1
111694.1	448.7604	16.6572	1
55500.02	463.2419	16.6572	1
32929.3	474.1592	5.0787	0.9
41854.53	482.7222	5.0787	0.8999997
57034.29	495.4363	5.0787	0.8999483
63017.58	501.6012	16.6572	1
1	505.0817	16.6572	0.9999252
71309.98	510.4746	16.6572	1
20667.96	512.6799	16.6572	1
101991.9	508.5882	16.6572	1
75312.52	504.413	16.6572	1
128752.1	504.8326	16.6572	1
66095.7	502.0478	5.0787	0.9
86535.99	495.2231	5.3712	0.9
128376.5	499.7758	16.6572	1
89035.88	504.0069	16.6572	1
33030.34	510.9913	5.3712	0.9
70285.2	515.8069	16.6572	1
18084.23	152.1126	1.62	0.9
97954.45	155.2677	6.8868	1
1	159.7793	5.3712	0.9
65300.13	186.043	16.6572	1
125970.5	187.4756	16.6572	1
87221.91	190.2591	5.3712	0.9
23027.64	170.8098	16.6572	1
16926.13	172.3129	16.6572	1
20225.47	176.7699	16.6572	1
7964.592	202.5173	5.3712	0.9
107880.7	204.3919	16.6572	1
93072.86	206.541	3.0582	1
29371.96	212.1798	16.6572	1
26820.18	217.1515	16.6572	1
107408.3	220.9851	16.6572	1
2659.316	226.7768	5.0787	0.9
96177.92	231.8621	5.0787	0.9
84904.41	219.5347	16.6572	1
28287.29	223.2306	16.6572	1
25647.61	229.3179	16.6572	1
110514.2	254.1135	16.6572	1
7203.659	244.1614	16.6572	1
22372.44	266.0411	5.0787	0.9
66040.98	260.4419	3.0582	1
139981.5	272.5519	16.6572	1
2875.645	275.8965	16.6572	1
28636.95	278.7394	16.6572	0.9999993
34496.96	294.9355	16.6572	0.9999933
17842.02	284.5217	16.6572	1
142043.1	299.7078	3.0582	1
42780.95	290.4865	16.6572	1
122457	295.483	16.6572	1
157508.4	321.4432	16.6572	1
6628.919	329.9802	5.0787	0.8999974
82255.89	326.0881	5.0787	0.8999606
75463.17	337.5583	5.0787	0.8997332
53922.34	343.8094	3.4344	0.4999635
45141.62	345.5234	16.6572	1
126610.3	348.8739	5.0787	0.9
14654.49	366.7735	5.0787	0.9
73470.6	371.2557	16.6572	1
34128.03	374.3599	5.0787	0.9
88609.79	374.7617	5.0787	0.9
82512.3	387.7628	5.0787	0.9
9728.394	387.4921	16.6572	1
51777.32	395.3277	16.6572	0.9999384
13224.65	405.3405	16.6572	0.9999999
14644.79	416.1892	16.6572	1
6133.499	422.7559	16.6572	1
34658.59	416.4528	16.6572	1
12240.26	426.4349	16.6572	1
7476.627	434.1855	5.3712	0.9
18993.99	446.2254	5.3712	0.9
8321.89	454.0587	16.6572	1
3046.719	462.5887	16.6572	1
72993.38	471.778	16.6572	1
86611.25	484.9809	16.6572	1
67337.88	491.123	16.6572	1
71369.57	497.1025	16.6572	1
20337.26	501.1005	16.6572	1
4928.755	504.1214	16.6572	1
93689.98	508.0433	16.6572	1
15381.98	510.4116	16.6572	1
60756.86	512.5348	16.6572	1
136474.3	512.6535	16.6572	1
44362.74	508.1026	16.6572	1
112602	501.3597	16.6572	1
5636.14	502.1891	3.0582	1
134803.7	502.4026	3.0582	1
56530.79	501.2517	5.0787	0.9
52301.8	513.4875	16.6572	1
53021.3	154.6061	16.6572	1
19989.84	157.7183	5.0787	0.9
12982.92	161.0351	5.0787	0.9
25715.21	165.9355	16.6572	1
109475.7	191.459	16.6572	1
127461.5	191.9474	16.6572	1
68809.2	193.9	3.4344	0.4999227
6388.938	198.0239	5.3712	0.8999963
25028.73	199.3322	3.4344	0.4998921
9988.243	203.5197	3.4344	0.4998034
15448.66	206.4236	16.6572	1
90067.5	187.1555	5.0787	0.9
41947.21	211.3264	16.6572	1
7538.932	215.9792	5.0787	0.9
42496.45	219.8868	5.0787	0.9
3991.798	225.8593	5.0787	0.9
32449.17	230.8234	16.6572	1
110166.1	234.5335	16.6572	1
24343.33	238.1268	16.6572	1
49756.91	226.0452	16.6572	1
71074.86	250.7885	5.0787	0.9
83612.48	258.3676	16.6572	1
121705.5	248.5554	16.6572	1
40235.05	254.412	16.6572	1
19242.73	260.4824	16.6572	1
53901.75	272.5782	16.6572	1
7498.348	276.0333	16.6572	1
71721.69	277.3037	16.6572	1
26834.65	293.7316	16.6572	0.9999998
68118.94	283.3838	16.6572	1
34676.92	305.7458	5.3712	0.8999652
23280.73	304.662	16.6572	1
11469.61	315.5143	5.0787	0.9
7932.502	323.6171	5.0787	0.9
44958.89	320.4304	16.6572	1
47799.53	336.5799	5.0787	0.9
74792.71	344.922	5.0787	0.9
153680.8	344.1046	5.0787	0.8996637
41975.05	347.5711	5.0787	0.9
49996.7	361.1122	3.4344	0.4999859
73468.78	367.4091	16.6572	1
61131.62	381.4355	16.6572	1
100385.3	378.2193	16.6572	1
67333.23	393.433	16.6572	1
123037.9	393.8607	16.6572	1
2872.143	402.9995	16.6572	1
38868.22	404.3663	16.6572	1
4885.875	411.9955	16.6572	1
13191.72	419.6208	16.6572	1
53735.14	422.7791	16.6572	1
6601.655	429.9283	16.6572	1
2027.766	438.146	16.6572	1
12854.9	447.2017	5.0787	0.9
19922.96	456.8299	16.6572	1
1858.411	462.2343	16.6572	1
5754.403	469.2143	3.0582	1
65288.15	483.251	16.6572	1
27973.66	488.4624	16.6572	1
21917.72	491.2279	16.6572	1
27162.64	496.421	5.0787	0.9
19108.59	500.0672	3.0582	1
181628.9	503.4496	16.6572	1
233117.2	506.031	16.6572	1
45424.2	511.0297	16.6572	1
22558.62	516.756	16.6572	1
60613.34	517.1773	3.0582	1
136739	512.0445	16.6572	1
47928.25	505.2506	16.6572	1
65659.62	505.4865	16.6572	1
52556.83	505.3741	3.4344	0.4998753
62643.42	160.2708	5.3712	0.8985238
58915.27	163.3088	5.3712	0.8998678
1	167.2432	6.8868	0.9999993
14103.72	148.5201	16.6572	1
111374.2	175.1749	16.6572	1
67929.36	196.6859	16.6572	0.9999999
1	176.2379	5.0787	0.8999999
181391.9	201.2415	1.62	0.8979651
29717.34	181.6949	5.3712	0.8998726
1	207.5966	6.8868	0.9999661
62572.41	210.6589	5.3712	0.8994414
5785.991	212.2796	3.4344	0.4998583
11965.68	216.63	5.0787	0.9
56974.14	199.632	16.6572	1
64357.84	203.5696	16.6572	1
41066.01	229.9045	16.6572	1
25657.1	234.5919	16.6572	1
46502.97	218.2672	16.6572	1
159527.5	241.4551	16.6572	1
48045.67	248.0171	16.6572	1
45490.26	254.0085	16.6572	1
54958.29	259.8971	16.6572	1
1	249.5847	16.6572	0.9999847
120725.3	253.934	3.4344	0.4999638
55252.92	276.9494	5.0787	0.8999823
65791.46	275.3832	16.6572	1
106402.7	281.8837	5.0787	0.9
15630.88	279.8622	16.6572	1
88924.19	282.0759	16.6572	1
28753.34	297.1204	5.0787	0.9
43741.8	303.4858	5.0787	0.9
60509.98	306.5081	16.6572	1
13064.01	317.4374	16.6572	1
58162.46	327.8169	16.6572	1
17305.49	331.2031	5.0787	0.8999839
42000.95	338.0557	16.6572	1
81734.61	344.5068	5.0787	0.9
78536.2	351.397	5.0787	0.9
110185.4	354.4627	16.6572	1
48952.37	359.0492	5.0787	0.9
13395.36	368.4159	16.6572	1
28551.3	383.4483	16.6572	1
74360.17	389.7228	5.0787	0.8999624
146981.9	394.9439	5.0787	0.8999687
14189.13	404.6171	16.6572	1
11454.47	414.1653	16.6572	1
39501.35	408.8113	16.6572	1
11906.5	421.7802	16.6572	1
27640.8	429.8401	16.6572	1
38607.52	433.4824	16.6572	1
38633.21	440.8565	16.6572	1
67629.57	445.2687	16.6572	1
5550.881	460.918	16.6572	1
33189.04	465.0744	16.6572	1
11506.18	464.3145	16.6572	1
45011.95	471.2419	16.6572	1
59189.33	484.339	16.6572	1
93151.22	484.9166	3.0582	1
84301.23	487.4046	16.6572	1
10192.39	493.5794	16.6572	1
59176.15	501.2043	16.6572	1
28715.26	504.2809	5.0787	0.9
71499.53	503.4712	5.0787	0.9
139634.4	509.917	5.3712	0.9
88632.48	517.2971	3.0582	1
56862.18	520.4164	16.6572	1
21374.56	515.1763	16.6572	1
37365.84	510.9487	5.3712	0.8998221
90748.24	510.4726	5.3712	0.9
56463.5	160.1249	1.62	0.8988428
41224.34	160.6065	5.3712	0.899425
49574.2	163.9046	5.3712	0.9
37633.83	166.9778	5.3712	0.9
74659.59	169.5975	16.6572	0.9999992
100460.3	173.4711	16.6572	0.99995
136768	200.5831	3.4344	0.4999445
110203.4	200.9556	5.3712	0.9
6821.595	202.8217	6.8868	1
51694.95	205.361	16.6572	1
45749.14	206.6347	6.8868	1
18792.3	209.2379	5.3712	0.9
60426.95	211.9417	5.0787	0.9
36718.43	214.9135	6.8868	1
112109.6	219.0194	3.0582	1
25256.13	222.1993	3.0582	1
44243.87	226.131	16.6572	1
46444.69	231.4923	3.0582	1
47907.98	236.0713	3.0582	1
64554.05	238.5562	16.6572	1
87993.39	225.2059	16.6572	1
30966.64	250.2646	16.6572	0.9999995
189392.8	255.0838	5.0787	0.8999768
82119.7	261.4085	16.6572	1
154802.7	267.1029	16.6572	1
30023.58	273.1903	16.6572	1
114867.8	279.7799	16.6572	1
38016	275.7541	16.6572	1
80775.86	282.4345	16.6572	1
79796.34	283.7185	16.6572	0.999989
47968.32	297.5132	16.6572	1
30459.54	284.3729	16.6572	1
70511.13	303.9021	16.6572	1
41934.04	307.1108	16.6572	1
18389.36	307.1891	16.6572	1
59503.66	327.9238	16.6572	1
9371.397	330.8892	5.0787	0.9
61472.78	337.6329	3.0582	1
26304.53	330.6562	16.6572	1
27415.48	352.2205	5.3712	0.8999022
10764.27	361.8608	16.6572	1
97136.06	355.9492	16.6572	1
18667.48	368.7213	16.6572	1
63630.34	385.5516	16.6572	1
33653.9	392.5543	16.6572	0.9999987
46878.56	396.428	16.6572	0.9999942
36564.59	405.8519	16.6572	1
27210.01	409.2194	16.6572	1
38699.92	418.5535	16.6572	1
37589.5	425.3339	16.6572	1
19107.66	422.729	16.6572	1
92041.05	430.5701	16.6572	1
55712.59	439.8564	16.6572	1
124344.6	449.6743	5.0787	0.9
81889.47	463.1043	16.6572	1
84812.29	465.7656	16.6572	1
21712.05	463.3459	16.6572	1
34017.93	469.3413	5.0787	0.9
63546.7	484.4717	16.6572	1
37050.88	489.0233	16.6572	1
64502.84	485.8953	16.6572	1
35703.98	486.9107	16.6572	1
106604	496.6169	16.6572	1
57296.52	498.3147	5.0787	0.9
135447.4	501.2224	5.3712	0.9
75829.84	509.7707	5.3712	0.9
138329.4	515.5696	16.6572	1
69680.03	517.4769	16.6572	1
133953.7	516.1056	6.8868	1
112987.3	511.1844	16.6572	0.999992
168734.1	166.8224	5.3712	0.8999771
146430.3	169.4042	5.0787	0.9
50552.66	148.5969	5.0787	0.9
151414	173.4092	1.62	0.8992184
72926.77	176.6459	3.4344	0.4999548
38638.9	205.0552	16.6572	1
102069.1	204.9519	6.8868	1
50716.32	205.9589	3.4344	0.4998943
69225.8	208.6539	16.6572	0.9998471
79620.58	218.421	6.8868	0.9990748
30082.32	214.6407	16.6572	0.9991966
55752.71	218.4397	16.6572	0.9999694
80481.72	220.8878	16.6572	1
12174.89	224.4366	3.4344	0.499885
48659.77	228.5235	5.0787	0.9
18459.03	232.1776	6.8868	1
34143.26	236.6873	1.62	0.9
75456.32	221.0144	16.6572	1
59705.41	225.0766	16.6572	1
111075.9	247.8338	16.6572	1
51207.9	254	16.6572	1
26683.4	260.2118	16.6572	1
31782.12	265.4508	16.6572	1
34309.56	271.1211	3.0582	1
31719.5	275.6974	16.6572	1
74635.52	268.2902	16.6572	0.9999957
80346.03	277.2298	16.6572	1
59542.88	285.2449	16.6572	1
15892.36	286.6748	16.6572	1
70366.42	302.9371	16.6572	1
45038.44	289.8695	16.6572	1
27722.07	308.1761	16.6572	1
11961.44	296.5072	16.6572	1
49267.57	308.0997	16.6572	1
25523.22	327.3655	16.6572	1
89465.34	332.5744	16.6572	1
159013.5	340.4663	16.6572	1
56192.96	344.0492	16.6572	1
108704.3	355.2136	16.6572	1
72330.7	361.658	16.6572	1
15859.33	356.9789	16.6572	1
29469.43	362.0507	16.6572	1
32190.97	381.4595	16.6572	1
38510.43	388.5413	16.6572	1
24427.68	395.5696	5.0787	0.8999308
46825.96	403.9236	16.6572	1
24896.43	409.0405	16.6572	1
64824.96	422.5492	3.0582	1
14846.79	421.8329	16.6572	1
96660.09	429.1884	3.4344	0.4999764
97413.8	433.3983	16.6572	1
72602.34	442.0875	16.6572	1
91859.69	451.5208	16.6572	1
59516.25	458.8295	5.0787	0.9
66828.95	466.31	16.6572	1
44428.55	464.7375	16.6572	1
38875.34	474.3371	16.6572	1
41311.13	486.0462	16.6572	1
77614.05	483.6041	16.6572	1
10337.08	486.8457	16.6572	1
38498.75	489.4347	16.6572	1
29457.85	493.2928	5.0787	0.9
3482.282	495.2115	16.6572	1
25231.54	502.522	16.6572	1
80852.09	512.761	5.0787	0.9
95714.55	512.3159	5.0787	0.9
8142.542	511.7847	16.6572	1
68418.03	513.9138	16.6572	1
21440.44	514.2707	16.6572	1
80606.55	161.8401	16.6572	1
138933.5	172.0637	6.8868	1
40634.83	151.8885	5.3712	0.8999991
86183.87	153.6197	16.6572	0.9999998
100850.8	177.87	1.62	0.8988923
20772.73	181.4819	5.3712	0.9
105969.4	184.7061	5.3712	0.9
150291	209.6793	5.3712	0.9
74546	211.457	5.3712	0.899601
42345.16	213.1059	3.4344	0.4998686
150901	215.6387	3.4344	0.4999413
82950.98	220.0631	16.6572	0.9999343
51668.76	222.2806	16.6572	0.9998664
54436.18	225.0652	16.6572	0.9999983
11950.3	229.749	16.6572	0.9998284
37152.44	233.9787	1.62	0.8999999
40065.82	237.8947	6.8868	1
70811.45	242.8569	16.6572	1
135994.9	247.6328	3.0582	1
79281.19	250.9422	16.6572	1
41319.62	235.9082	16.6572	1
81260.68	260.001	5.0787	0.8999932
30516.84	247.1545	5.0787	0.8999779
11970.22	269.1008	5.0787	0.9
76828.09	274.7408	16.6572	1
7472.972	264.0032	16.6572	1
3939.684	285.1053	16.6572	1
57124.98	290.5717	16.6572	1
107962.3	284.0179	16.6572	1
27523.96	290.1446	16.6572	1
87982.16	294.9107	16.6572	1
40778.74	307.7977	16.6572	1
24656.68	312.256	5.0787	0.9
36268.59	322.1782	16.6572	1
20522.07	309.6706	6.8868	0.9999877
37278.46	329.7838	16.6572	1
24427.84	337.2433	16.6572	1
65072.98	342.7511	16.6572	1
18336.84	346.5704	16.6572	1
86010.55	357.5162	16.6572	1
25548.03	363.4192	16.6572	1
25881.35	358.737	16.6572	1
36012.82	376.268	16.6572	1
13204.29	379.3393	5.0787	0.9
23197.75	384.5853	16.6572	1
26445.37	401.6322	16.6572	1
41990.64	404.6359	16.6572	0.9999526
1	414.9075	16.6572	1
30025.97	421.9467	3.0582	1
25206.06	420.4979	3.0582	1
85037.14	431.7003	3.0582	1
51391.22	434.7078	16.6572	1
55925.34	442.2603	16.6572	1
36103.24	451.3809	16.6572	1
16834.32	464.6003	16.6572	1
40855.69	469.1752	16.6572	1
19505.93	469.6914	16.6572	1
115263.3	477.7952	16.6572	1
89125.27	490.5249	16.6572	1
59902.85	485.4229	5.0787	0.9
45385.58	484.6102	16.6572	1
71287.42	489.412	16.6572	1
61868.39	489.7636	16.6572	1
79308.7	497.1438	16.6572	1
9614.688	504.0632	16.6572	1
106203.8	514.7112	16.6572	1
119090.7	514.5939	3.4344	0.4997296
52643.46	512.1532	6.8868	0.9999983
32543.83	513.3002	3.4344	0.4998886
49489.55	514.5344	1.62	0.8987378
94872.89	166.448	3.4344	0.4999177
60258.8	143.9875	5.3712	0.899839
106024.8	171.7651	16.6572	0.999993
41275.95	173.9943	16.6572	0.9999714
34061.38	174.6297	3.4344	0.4996669
106351.6	177.1701	5.3712	0.8963647
65626.48	179.7621	5.3712	0.8967809
1	180.779	5.3712	0.8996469
64940.35	183.8237	3.4344	0.4998979
152043	186.6721	3.4344	0.4995876
24539.04	211.1977	5.0787	0.8989142
36280.88	213.0857	6.8868	1
133888.4	215.7469	5.0787	0.8999826
61038.16	225.033	5.3712	0.8996441
83652.71	200.1859	16.6572	0.9999992
31457.45	204.1198	3.0582	1
44546.7	208.408	6.8868	1
29394.16	231.426	5.0787	0.8999365
40662.91	236.9257	16.6572	1
23617.39	241.9406	16.6572	1
50913.81	246.847	16.6572	1
8650.62	250.8305	16.6572	1
70456.25	254.7008	16.6572	1
17759.75	257.3989	16.6572	1
42694.25	263.9034	16.6572	1
63275.23	251.1537	16.6572	1
47833.68	257.2619	16.6572	1
56003.18	263.2869	16.6572	1
20452.33	267.1969	16.6572	1
19457.76	274.478	16.6572	1
51487.75	289.374	16.6572	1
79483.82	281.6901	16.6572	1
39005.58	288.8601	16.6572	1
16926.75	294.7868	5.0787	0.9
22581.98	314.6685	16.6572	1
1	316.713	16.6572	1
23140.71	323.2839	16.6572	1
52596.65	312.3919	16.6572	1
59255.42	318.9211	16.6572	1
16969.9	338.2855	16.6572	1
102996.1	344.0983	16.6572	1
62640.94	348.681	3.4344	0.4999842
37316.08	357.7245	16.6572	1
32923.71	364.5071	16.6572	1
49595.82	369.7519	16.6572	1
80940.28	378.2464	16.6572	1
78580.44	386.8075	16.6572	1
23575.19	389.2248	16.6572	1
54545.67	391.1785	16.6572	1
40682.45	405.7142	16.6572	1
41702	414.4336	5.0787	0.9
35140.65	420.3232	16.6572	1
10232.31	426.8596	16.6572	1
25256.75	422.2318	16.6572	1
73808.53	435.7301	16.6572	1
130062.9	445.4513	16.6572	1
1	453.1845	16.6572	1
66867.3	459.09	16.6572	1
52039.55	468.9277	16.6572	1
49063.07	471.0588	16.6572	1
71971.4	481.5067	16.6572	1
49179.05	490.7182	16.6572	1
17291.89	488.084	5.0787	0.9
96557.47	486.5497	6.8868	1
107036.4	486.1759	6.8868	0.9999997
71870.2	489.0462	16.6572	0.9999955
25421.97	497.4676	1.62	0.8999978
114738.1	501.9091	5.3712	0.9
11532.28	512.7645	5.3712	0.8999002
55399.93	512.7341	3.4344	0.4997171
78360.64	515.168	5.0787	0.9
45706.06	515.6127	1.62	0.8999997
58018.67	514.2269	5.0787	0.8999321
54961.91	519.0049	3.4344	0.4997159
109279.2	171.6231	5.3712	0.8997385
128686.6	174.3281	6.8868	0.9999985
170256.1	175.9718	6.8868	0.9999992
43616.43	176.9097	16.6572	1
31922.01	177.5919	16.6572	1
62903.29	179.4844	5.0787	0.8996826
52820.77	181.9136	6.8868	0.9999999
3863.608	184.0434	16.6572	0.9999998
98644.6	185.8616	3.4344	0.4998732
1	188.9078	3.0582	1
98876.38	212.9022	3.0582	1
25497.88	194.0291	5.0787	0.9
90991.62	226.3328	16.6572	1
5738.284	201.3089	16.6572	1
4257.366	225.2911	16.6572	1
48620.25	228.7273	5.0787	0.9
26509.1	233.0776	16.6572	1
42164.8	236.3871	16.6572	1
10438.01	238.9838	16.6572	1
87187.59	243.253	16.6572	1
51369.67	230.7874	16.6572	1
29390.34	254.0903	16.6572	1
52059.7	240.2384	16.6572	1
46027.64	261.2867	16.6572	1
132450.8	267.2329	16.6572	1
80297.55	271.1887	16.6572	1
2613.015	275.7517	16.6572	1
11995.1	265.8279	16.6572	1
64684.67	285.3254	16.6572	1
38334.28	290.6563	16.6572	1
52522.49	275.882	16.6572	1
39161.32	283.0413	16.6572	1
39910.49	302.2943	16.6572	1
135322.8	293.2138	16.6572	1
66114.83	296.5739	16.6572	1
86701.19	317.8967	16.6572	0.9999858
61091.56	313.342	16.6572	1
57764.42	315.6742	16.6572	1
19644.88	320.546	16.6572	1
15036.43	337.622	16.6572	1
19222.22	344.3533	16.6572	1
142995.7	337.5379	16.6572	1
1	358.6072	16.6572	1
47734.59	365.7883	5.0787	0.9
63345.18	370.0768	16.6572	1
16881.02	377.6797	16.6572	1
101058.5	384.6659	16.6572	1
29389.35	386.9149	16.6572	1
67229.94	390.2161	16.6572	1
78811.54	406.9936	16.6572	1
71677.63	414.1331	16.6572	1
6652.238	419.8682	16.6572	1
11362.58	426.9572	16.6572	1
51780.92	427.1654	16.6572	1
145490.9	436.2264	16.6572	1
127226	443.9709	16.6572	1
48405.45	450.6791	5.0787	0.9
38326.49	462.2929	5.0787	0.9
73257.56	467.6644	16.6572	0.9995145
84433.07	471.5815	6.8868	1
39723.65	482.5322	5.0787	0.8999991
41478.44	489.4226	16.6572	0.9999807
15944.55	489.4964	16.6572	0.9995965
49825.73	487.774	5.3712	0.8999297
77195	490.0769	5.0787	0.8999647
72989.33	491.1711	5.0787	0.8999999
70184.78	494.9326	6.8868	0.9999995
78721.41	504.0069	0	0
18100.51	514.6923	3.4344	0.4999152
65439.77	561.7463	6.8868	0.9992835
94826.84	562.2285	6.8868	0.999997
99376.36	561.6633	6.8868	1
41966.52	557.3459	16.6572	1
33615.61	554.377	16.6572	1
159950.8	176.5956	5.0787	0.9
5090.993	179.3201	6.8868	1
145788.8	180.9677	5.3712	0.9
22123.38	181.8926	6.8868	0.9999855
50786.13	182.5663	3.0582	1
24797.8	184.4514	5.0787	0.9
59365.91	186.8939	5.0787	0.9
40367.7	189.0291	16.6572	1
77173.33	190.8445	16.6572	1
2200.262	193.897	5.0787	0.9
136207.3	202.648	5.0787	0.9
1	220.1068	16.6572	1
139283.2	224.0466	16.6572	1
62151.75	226.8431	16.6572	1
29622.26	230.1613	16.6572	1
6521.673	233.5973	16.6572	1
45018.82	237.9599	16.6572	1
84822.99	241.263	16.6572	1
19330.32	243.8414	16.6572	1
46629.72	248.1155	16.6572	1
27418.32	253.9066	16.6572	1
22594.85	258.969	16.6572	1
58220.38	262.4333	16.6572	1
14530.43	266.1628	16.6572	1
11001.11	272.1063	16.6572	1
33964.01	276.0512	5.0787	0.9
81608.22	280.6104	16.6572	1
50850.92	286.2227	16.6572	1
64790.57	275.3661	16.6572	1
41519.25	295.5088	16.6572	1
27751.34	295.8513	5.3712	0.8999985
8399.463	288.1454	16.6572	1
86704.4	293.04	16.6572	1
22495.78	311.9716	5.0787	0.9
41809.23	315.1165	16.6572	1
57494.69	322.6535	16.6572	1
8593.987	330.6956	16.6572	0.9999996
45771.01	333.1279	5.0787	0.8999524
41032.13	337.8738	16.6572	1
6273.364	342.1588	16.6572	1
64457.02	348.8909	16.6572	1
41387.85	353.5863	5.0787	0.9
37641.12	363.1498	16.6572	0.9999999
61627.68	370.3322	16.6572	1
67627.3	374.5963	16.6572	1
18321.39	382.2021	16.6572	1
72395.56	389.1656	16.6572	1
44703.79	391.3932	16.6572	1
55887.27	394.662	16.6572	1
32148.24	402.4926	16.6572	1
32951.7	418.5461	16.6572	1
59062.51	424.2668	16.6572	1
3168.712	431.3507	16.6572	1
9199.396	431.5243	3.0582	1
73216.33	440.5762	16.6572	0.9999994
135189.5	448.3197	6.8868	1
11142.17	455.0203	5.3712	0.9
26985.88	466.6399	5.0787	0.9
48324.35	471.9951	16.6572	0.9998519
27390.68	475.9035	5.3712	0.8991976
1	484.842	5.3712	0.8992208
65605.83	493.9619	16.6572	0.9999994
29883.75	491.7475	6.8868	0.9999996
23011.93	491.9921	16.6572	0.9999974
38170.07	494.2506	16.6572	0.999997
8778.93	493.4899	6.8868	0.9999412
44311.68	499.0673	16.6572	1
60190.34	508.1515	16.6572	1
1	565.1261	6.8868	1
33914.7	561.4692	6.8868	1
30475.35	567.8245	16.6572	1
2689.908	570.5417	16.6572	1
53315.33	572.8545	6.8868	1
29678.9	572.7947	16.6572	1
76959.51	570.7907	16.6572	1
121514	566.3167	16.6572	1
53400.67	558.1738	16.6572	1
60213.8	559.6689	5.0787	0.9
1	183.0419	3.0582	1
52440.94	185.094	16.6572	1
24873.35	187.8406	16.6572	1
61504.65	188.8172	16.6572	1
101415.9	190.4242	16.6572	1
115169	191.367	16.6572	1
25186.3	192.8261	5.0787	0.9
60248.2	194.6893	5.0787	0.9
57393.28	197.8383	5.0787	0.9
112180.4	207.3642	16.6572	1
1	226.2626	5.0787	0.9
74665.06	230.1053	16.6572	1
15380.27	233.0889	5.0787	0.9
40040.56	236.4937	16.6572	1
72989.69	240.4645	16.6572	1
13243.53	244.3155	16.6572	1
105296.2	247.6296	16.6572	1
176639.8	249.4635	5.0787	0.9
158485	252.4404	16.6572	1
80850.07	258.4209	16.6572	1
69753.33	262.5771	16.6572	1
35881.09	265.4562	16.6572	1
35888.55	270.2993	16.6572	1
9528.731	276.2199	5.0787	0.9
59969.12	278.6005	16.6572	1
54619.47	282.0859	5.3712	0.8999867
89158.96	287.6365	16.6572	0.9999999
74327.02	291.3652	5.0787	0.8999259
15369.6	295.9143	16.6572	1
21382.36	284.8838	16.6572	1
62256.21	305.4382	16.6572	1
88060.42	296.7738	16.6572	1
58123.69	314.1538	16.6572	1
23983.14	316.8777	16.6572	0.9999883
75714.65	315.1376	16.6572	0.9999999
37276.28	332.129	16.6572	1
52876.22	337.6084	5.0787	0.9
1	342.6463	5.0787	0.9
45325.95	347.7787	5.0787	0.8999777
1	350.8798	16.6572	1
48838.42	347.3573	16.6572	1
8074.6	367.2911	5.0787	0.9
86475.02	373.8073	16.6572	1
24857.01	377.1252	16.6572	1
61638.32	384.6617	16.6572	1
35434.43	389.5823	16.6572	1
31558.9	391.6376	16.6572	1
19864.03	397.0691	16.6572	1
54550.94	395.3594	16.6572	1
16725.56	418.4188	16.6572	1
6517.012	426.9765	16.6572	0.9999998
51961.43	431.6405	5.3712	0.8999898
38450.77	435.1164	16.6572	0.9999999
110896	435.5683	16.6572	0.9999997
44471.09	449.2763	16.6572	0.9999998
10671.63	459.6472	16.6572	0.9999999
1	468.8316	6.8868	0.9999999
4726.842	471.9622	6.8868	1
102395	480.053	5.3712	0.9
22774.68	489.389	6.8868	0.9999619
20046.69	495.1639	3.4344	0.499865
130198.6	497.7397	5.3712	0.8998537
80932.23	497.6798	16.6572	0.9999982
39109.53	498.2123	16.6572	0.9999996
28179.4	496.9184	6.8868	0.9999999
29359.06	500.598	16.6572	0.9999999
33366.57	570.2635	16.6572	1
90336.13	570.6484	6.8868	1
99066.04	571.0574	16.6572	1
81717.38	571.8566	16.6572	1
6595.163	572.5375	16.6572	1
47532.47	573.4234	5.0787	0.9
1	574.4354	16.6572	1
201157.4	569.8813	6.8868	1
67585.9	566.2712	16.6572	1
38601.63	563.003	16.6572	1
19630.66	563.9586	16.6572	1
1	561.966	16.6572	1
96392.6	560.155	16.6572	1
59446.63	557.8463	5.0787	0.9
69384.12	556.5394	3.0582	1
85255.84	553.0101	16.6572	1
118046.2	199.2582	16.6572	1
38084.04	198.995	16.6572	1
15251.29	179.9336	16.6572	1
10545.15	181.8832	16.6572	1
57670.68	230.1381	16.6572	1
121944.3	215.9067	16.6572	1
26443.55	238.7109	16.6572	1
26134.4	241.1786	16.6572	1
67803.17	227.0477	5.0787	0.9
58524.14	248.4724	16.6572	1
42958.84	252.4371	16.6572	1
64440.47	255.7793	16.6572	1
51518.57	258.2716	16.6572	1
26742.75	262.7762	16.6572	1
45376.09	266.3676	16.6572	1
3294.737	269.0223	5.0787	0.9
33820.85	273.977	16.6572	1
23815.48	279.79	5.0787	0.9
18968.06	267.2414	16.6572	1
3179.84	286.0592	16.6572	1
1	291.5833	16.6572	1
9365.641	293.6597	5.0787	0.9
42238.05	298.6147	16.6572	1
34218.1	302.9807	16.6572	0.9999918
71557.57	308.6099	3.4344	0.4999866
1	315.1847	16.6572	1
48895.72	318.6871	16.6572	1
108846.4	306.4508	16.6572	1
137734.6	329.9875	16.6572	1
76213.55	321.6646	6.8868	1
52261.24	340.1472	16.6572	1
47651.65	346.0612	16.6572	1
54116.54	351.6118	16.6572	1
11632.95	354.4949	16.6572	1
1	361.769	16.6572	1
36848.6	369.586	16.6572	1
75087.04	376.0412	5.3712	0.9
30033.31	370.5407	16.6572	1
32834.62	385.146	16.6572	1
80340.71	390.985	16.6572	1
39191.63	393.6856	16.6572	1
66919.5	398.6161	16.6572	1
66529.52	403.6502	5.0787	0.8998432
35585.52	413.2134	16.6572	1
81843.44	427.9464	5.0787	0.8986908
28546.55	432.3861	16.6572	1
21110.58	437.033	16.6572	1
67926.63	444.5315	16.6572	1
84885.06	454.3616	16.6572	1
56702.11	456.823	16.6572	1
52939.77	469.6266	16.6572	1
27036.47	469.5811	16.6572	1
77691.2	479.7865	16.6572	1
18527.6	489.6544	16.6572	0.999999
14419.48	495.8791	16.6572	1
22558.75	500.3073	16.6572	1
37228.77	575.3184	16.6572	1
73626.29	575.401	16.6572	0.9999995
34941.04	569.9208	16.6572	0.9999982
15651.8	575.6463	3.4344	0.4998985
54080.68	575.754	16.6572	0.9999999
40411.17	577.1013	6.8868	0.9999995
30938.76	575.4296	5.3712	0.8999999
41656.2	569.3746	16.6572	0.9998567
40087.39	575.4616	5.0787	0.8998579
41606.38	575.8227	16.6572	0.999999
29369.54	576.8277	16.6572	0.9999998
46667.11	572.8748	16.6572	0.9999999
53731.95	574.3276	16.6572	1
39096.43	565.6741	5.0787	0.9
20914.77	567.7287	16.6572	0.9999814
101337.3	568.4603	6.8868	0.9999765
50283.77	569.3253	3.4344	0.4999625
100159.7	566.5632	3.4344	0.4995241
69304.12	565.6487	3.4344	0.4999741
35114.77	562.306	6.8868	0.9999999
1	557.5237	16.6572	1
207033.4	557.8353	5.0787	0.9
1	541.2196	16.6572	1
20500.2	180.2968	6.8868	1
52764.64	206.4361	6.8868	1
78951.8	207.9729	6.8868	1
32430.37	212.9377	16.6572	1
1881.604	216.9842	16.6572	1
73572.83	239.7871	6.8868	1
33032.89	224.0173	6.8868	1
38530.71	247.2325	6.8868	1
28671.26	232.8185	16.6572	1
95377.98	255.3407	16.6572	1
6754.168	260.0487	3.0582	1
35449.05	262.9371	3.0582	1
61545.62	266.6075	16.6572	1
68606.64	271.1165	16.6572	1
30707.12	273.1402	5.0787	0.9
68140.95	277.324	5.0787	0.9
141207	281.5983	16.6572	1
36738.3	269.5785	16.6572	1
69614.7	288.7882	16.6572	1
87812.16	294.296	16.6572	1
56861.9	280.2881	16.6572	1
39137.61	301.3062	16.6572	1
18193.45	289.9111	16.6572	1
28950.12	312.1975	16.6572	1
103135.1	318.1534	16.6572	1
89574.71	321.0054	16.6572	1
17764.11	323.155	16.6572	1
54888.56	318.3421	16.6572	1
85473.03	336.027	16.6572	1
78756.98	340.622	16.6572	1
55108.64	346.825	5.0787	0.9
58184.73	351.0461	16.6572	1
5703.732	356.7712	16.6572	1
20905.19	363.5044	16.6572	1
11207.18	369.6185	16.6572	1
23160.32	375.731	16.6572	1
71850.32	380.9186	16.6572	1
21580.64	385.6867	5.0787	0.9
20908.47	392.5888	16.6572	1
44077.22	394.9199	16.6572	0.999998
66361.15	399.0163	16.6572	0.9999964
21424.76	405.5721	16.6572	1
23700.73	412.3648	16.6572	1
28684.67	417.8629	16.6572	1
11443.28	432.3507	16.6572	1
55073.84	430.3582	16.6572	1
43772.4	445.7914	16.6572	1
7349.353	449.059	16.6572	1
36307.23	454.3995	16.6572	1
26756.89	463.4896	16.6572	1
41749.61	470.2411	16.6572	1
9957.196	481.2818	16.6572	1
47672.36	488.3568	16.6572	1
38779.63	493.6153	16.6572	0.9999999
81762.37	497.0981	16.6572	1
45545.14	578.4175	16.6572	1
6690.285	580.6886	5.0787	0.9
12332.68	580.4665	16.6572	1
23021.43	581.2784	16.6572	1
3004.523	582.8972	16.6572	1
14639.62	577.948	16.6572	1
52053.83	577.8038	5.0787	0.8983255
50897.05	580.7919	16.6572	0.9999982
35711.11	581.6708	16.6572	1
67351.23	582.2126	16.6572	1
17145.09	575.2419	16.6572	1
16611.04	571.8348	16.6572	1
41219.35	574.6247	16.6572	1
116728.1	570.8038	16.6572	1
58121.67	571.3423	16.6572	1
36308.29	572.6607	6.8868	1
2525.264	572.92	16.6572	1
17375.62	565.1058	16.6572	0.9999887
99075.23	565.2973	16.6572	1
53920.85	560.5176	16.6572	1
72308.15	561.7302	16.6572	1
93492.35	545.2415	16.6572	0.9999999
80134.63	210.3304	16.6572	1
136615.3	212.4898	16.6572	1
3816.333	237.0986	16.6572	1
34929.36	240.9159	16.6572	1
52883.13	223.6929	16.6572	0.9999972
53121.29	247.9757	16.6572	0.9999999
76302.74	250.395	16.6572	0.9999998
56432.63	254.2827	16.6572	0.9999996
35378.52	258.1659	6.8868	0.9999033
34846	263.0758	3.4344	0.4999738
25223.33	266.5859	6.8868	0.9999986
62764.24	271.8805	16.6572	0.9999995
66011.42	274.54	16.6572	0.9999999
86074.48	276.8437	6.8868	0.9999999
36001.39	279.4337	16.6572	1
57028.97	283.7623	6.8868	1
82506.45	288.4295	16.6572	0.9999999
13222.29	290.9218	3.4344	0.4999833
137324.7	296.4049	3.4344	0.4996979
53593.09	298.0275	16.6572	0.9999934
36007	302.2739	6.8868	1
43657.29	306.4481	16.6572	1
18434.04	299.6999	16.6572	1
40207.74	320.3086	6.8868	1
14193.57	324.6598	16.6572	1
30696.39	326.5549	6.8868	1
22982.75	334.9422	6.8868	1
23618.77	325.2845	6.8868	1
24450.75	342.225	16.6572	1
11361.27	350.3975	16.6572	1
9944.757	353.4836	16.6572	1
14432.27	359.6039	5.3712	0.9
1	363.9545	16.6572	1
17133.69	370.2911	5.0787	0.9
66887.05	375.9175	5.0787	0.9
82431.13	380.9801	5.0787	0.9
19977.83	385.7213	16.6572	1
17311.7	393.8196	3.0582	1
41184.51	398.0371	3.0582	1
68278.31	401.3934	3.0582	1
5227.715	404.9484	16.6572	1
39669.09	413.1406	16.6572	1
47561.42	420.6567	16.6572	1
82468.72	435.8005	16.6572	1
51470.61	441.0019	16.6572	1
30545.2	448.144	16.6572	1
43842.23	453.9188	16.6572	1
89650.5	459.9968	16.6572	1
37417.63	467.9176	16.6572	1
38697.07	474.7353	16.6572	1
91439.93	479.6206	16.6572	1
41686	484.679	16.6572	1
1	490.1844	16.6572	1
18054.56	495.2297	16.6572	1
56738.97	581.1044	16.6572	1
7670.258	582.8514	16.6572	1
11196.5	578.1407	16.6572	1
42109.97	583.6206	16.6572	1
7984.729	582.4654	16.6572	1
40945.1	581.0231	16.6572	1
50551.25	580.4247	16.6572	1
25396.67	582.0167	16.6572	1
16806.98	581.9965	16.6572	1
45047.57	581.8806	16.6572	0.9999993
6484.982	582.2695	5.0787	0.8999982
41010.35	578.7293	16.6572	1
23134.28	576.1292	16.6572	1
31448.89	573.0322	16.6572	1
38797.62	573.7894	16.6572	1
47766.96	567.3037	6.8868	1
58206.25	573.9838	16.6572	1
37175.09	572.6966	16.6572	1
87249.32	567.3377	6.8868	1
96659.72	563.2682	16.6572	1
16830.81	563.5123	16.6572	1
68373.08	550.1159	16.6572	1
77958.11	482.3743	16.6572	1
52638.09	474.4981	16.6572	1
98671.14	214.4011	5.3712	0.899989
124388.6	217.4693	16.6572	1
28628.43	220.1231	16.6572	1
38076.29	246.7071	16.6572	1
74660.08	248.0224	16.6572	1
40004.7	252.235	16.6572	1
8032.941	256.078	16.6572	1
3233.131	261.3613	16.6572	1
35062.28	265.0092	16.6572	1
78730.05	268.1274	16.6572	1
36998.76	272.7194	16.6572	1
59953.81	276.1909	16.6572	1
36862.37	278.9019	16.6572	1
47679.36	280.1833	16.6572	1
21762.99	283.5451	16.6572	1
203689.6	288.2084	16.6572	1
23691.42	293.46	16.6572	1
123685.3	281.1362	16.6572	1
97312.02	301.8372	16.6572	1
94085.1	302.9859	16.6572	1
5645.606	306.0395	16.6572	1
39577.43	310.4141	16.6572	1
54210.53	303.9065	16.6572	0.9999989
10683.42	322.4987	3.4344	0.4999836
48452.94	327.4464	16.6572	0.999999
46908.59	331.3203	16.6572	1
34568.57	338.8286	16.6572	1
36245.91	342.5382	16.6572	1
52636.4	346.4561	16.6572	0.9999996
31047.77	351.9628	16.6572	1
2965.263	357.4257	16.6572	1
36207.13	363.7774	16.6572	0.9999999
32701.68	366.8609	16.6572	0.9999997
51180.24	373.2426	5.3712	0.8999907
15737.86	378.1523	3.4344	0.4999485
15465.5	384.1245	16.6572	0.9999964
3351.236	388.3193	6.8868	0.999999
28175.14	396.4483	6.8868	0.9999998
62238.86	399.9192	16.6572	0.9999999
55597.83	396.1516	16.6572	1
26832.73	408.4927	6.8868	1
24328.81	417.0193	6.8868	1
26108.13	423.2088	6.8868	0.9999999
51776.93	429.4278	5.3712	0.8983775
45464.63	442.3429	6.8868	1
44934.07	450.6216	16.6572	1
45189.15	455.6531	16.6572	1
45551.55	461.6808	6.8868	1
671.3181	469.1213	6.8868	1
38494.95	475.3364	16.6572	1
13094.27	480.0483	6.8868	1
9234.303	484.2054	16.6572	1
32420.9	490.02	6.8868	1
19386.43	495.2881	16.6572	1
64957.23	501.2926	16.6572	1
34329.52	586.6467	5.3712	0.9
64823.51	589.0788	6.8868	1
45139.63	582.0391	5.3712	0.9
29868.99	586.585	5.0787	0.9
11121.14	579.6832	16.6572	1
30943.77	578.1163	16.6572	1
42629.29	578.6828	5.0787	0.9
13168.6	586.8602	16.6572	1
4755.52	586.9337	16.6572	1
52735.69	579.2374	3.0582	1
18139.28	576.5953	16.6572	1
62116.88	581.2618	16.6572	1
17471.18	577.5591	16.6572	1
34889.12	572.0807	16.6572	1
32998.87	576.9098	16.6572	1
48634.2	577.9492	16.6572	1
156048.9	577.0448	16.6572	1
10816.34	573.6253	16.6572	1
5220.791	571.2321	16.6572	1
40437.53	566.914	16.6572	1
54789.47	553.0968	16.6572	1
69413.69	550.3563	16.6572	1
33798.62	492.5427	16.6572	1
118924.3	218.907	16.6572	1
111377.3	221.4645	16.6572	1
43563.63	224.754	16.6572	1
22885.73	251.8092	16.6572	1
70352.64	253.3453	16.6572	1
637.8837	256.5328	16.6572	1
9171.366	260.6991	16.6572	1
6054.945	265.5724	16.6572	1
48461.55	255.2376	3.0582	1
73511.84	272.5908	16.6572	1
10269.56	277.9179	5.0787	0.9
53672.11	267.1684	16.6572	1
73540.18	285.1579	16.6572	1
67788.52	270.7883	16.6572	1
45801.05	288.8626	16.6572	1
79626.55	292.9189	16.6572	1
149865.8	297.647	16.6572	1
97623.28	300.6744	16.6572	1
19373.79	306.1281	16.6572	1
25135.32	307.6282	16.6572	1
1	310.6554	16.6572	1
10290.97	314.7183	16.6572	1
60541.8	321.0759	16.6572	1
27997.34	312.8339	5.3712	0.9
68626.02	331.866	16.6572	0.9999998
1	336.4682	16.6572	1
20966.68	345.688	16.6572	1
61418.14	337.8148	16.6572	1
36313.87	351.9374	16.6572	1
4145.192	344.222	16.6572	1
34080.71	360.5962	16.6572	1
1	367.2419	16.6572	1
6099.361	371.3977	16.6572	1
12396.84	376.9914	16.6572	1
24975.67	381.3688	16.6572	1
55139.59	387.051	16.6572	1
37145.21	391.5654	16.6572	1
61617.68	398.5993	16.6572	1
8399.374	393.7006	16.6572	1
8536.517	408.4808	16.6572	1
82512.23	404.0082	16.6572	1
23136.92	420.0244	16.6572	1
37379.44	425.9026	16.6572	1
10989.36	431.9894	16.6572	1
24961.94	435.6797	16.6572	1
11167.42	452.4598	16.6572	1
3014.456	457.4586	16.6572	1
25864.58	463.5385	16.6572	1
48984.78	470.6187	16.6572	1
42391.13	476.5715	16.6572	1
70910.33	480.2896	16.6572	1
18040.88	486.4273	16.6572	1
14849.81	490.8013	16.6572	1
33889.12	496.0268	5.0787	0.8999751
46120.84	501.3182	5.0787	0.9
22061.68	528.2383	16.6572	1
96098.72	591.8077	16.6572	0.9999999
16925.99	594.5831	6.8868	0.9999997
33505.91	594.4764	5.0787	0.8999407
18690.05	592.1473	5.0787	0.8993225
21450.5	591.4496	16.6572	0.99999
60451.97	588.7565	6.8868	0.9999984
52292.21	589.9164	16.6572	0.9999998
20397.78	590.9788	6.8868	0.9999999
39756.9	592.3556	16.6572	1
48432.91	591.1131	16.6572	1
9278.152	589.937	16.6572	1
11020.2	579.3278	6.8868	1
51952.62	576.0933	6.8868	1
42414.07	583.5024	3.4344	0.4999205
5695.902	585.6087	16.6572	1
68879.99	584.964	16.6572	1
65710.28	584.5533	16.6572	1
54678.97	580.6852	16.6572	1
22877.9	576.7465	16.6572	1
98380.41	573.3517	5.0787	0.9
14773.53	556.6589	16.6572	1
4155.291	556.4681	6.8868	1
38022.03	546.654	16.6572	1
3016.432	506.956	16.6572	1
44413.63	496.1155	5.3712	0.9
12713.17	488.4117	3.0582	1
77703.14	201.1717	3.0582	1
46746.32	224.0067	3.0582	1
2696.806	227.3452	3.0582	1
132196.2	254.5097	5.0787	0.9
1650.451	256.7436	5.0787	0.9
81113.01	241.3914	16.6572	1
25467.83	264.0378	5.0787	0.9
34380.04	251.3193	16.6572	1
20776.79	256.381	16.6572	1
12863.52	260.9892	5.0787	0.9
59928.68	280.3792	6.8868	1
53826.66	269.849	6.8868	1
28918.63	272.6595	16.6572	1
44923.46	288.7477	16.6572	1
37095.46	277.1385	16.6572	1
1498.715	295.458	16.6572	1
21850.05	301.1499	16.6572	1
18563.99	304.1591	16.6572	1
92996.31	309.6054	16.6572	1
29448.97	311.5405	5.0787	0.9
106448.6	314.1675	16.6572	1
15890.21	317.9958	16.6572	1
59615.46	325.045	16.6572	1
40502.48	330.4488	16.6572	1
27742.18	336.2763	16.6572	1
12414.51	343.9715	16.6572	1
1	349.0381	5.0787	0.9
18419.36	340.6204	16.6572	1
44993.2	356.4759	16.6572	1
11442.49	349.6499	16.6572	1
15527.1	363.0338	16.6572	1
36715.74	368.9201	5.0787	0.8998673
1	360.5955	3.4344	0.4999573
15887.54	378.3733	16.6572	1
23443.16	384.3339	16.6572	1
1247.185	389.1484	16.6572	1
32691.85	384.8884	16.6572	1
7434.659	401.1772	16.6572	1
5800.243	395.5963	3.0582	0.9999871
26949.79	409.6958	16.6572	1
52590	414.5248	16.6572	1
21098.5	422.2729	16.6572	1
18229.41	420.6162	16.6572	1
2371.488	433.2669	16.6572	1
2655.598	437.3156	16.6572	1
27856.27	454.1231	16.6572	1
20449.77	458.6111	16.6572	1
17912.51	464.2595	16.6572	1
24981.48	471.7039	16.6572	1
38358.59	477.7267	16.6572	1
48203.71	481.2201	16.6572	1
[truncated: 2,413 more rows]
